# Supplementary material for: Constructing covalent organic nanoarchitectures molecule by molecule via scanning probe manipulation
Source: Nat Chem. 2021 Sep 2;13(11):1133–9. doi: 10.1038/s41557-021-00773-4 (PMC8550974; doi:10.1038/s41557-021-00773-4)
Supplement: Supplementary file 2 [file 41557_2021_773_MOESM1_ESM.mol]

nchem.21020316B-compBPradical.mol
  ChemDraw07132114412D

 17 20  0  0  0  0  0  0  0  0999 V2000
   -1.6500   -0.0064    0.0000 C   0  0  0  0  0  0  0  0  0  0  0  0
   -1.2353   -0.7196    0.0000 C   0  0  0  0  0  0  0  0  0  0  0  0
   -0.4103   -0.7170    0.0000 C   0  0  0  0  0  0  0  0  0  0  0  0
    0.0000   -0.0013    0.0000 C   0  0  0  0  0  0  0  0  0  0  0  0
   -0.4147    0.7119    0.0000 C   0  0  0  0  0  0  0  0  0  0  0  0
   -1.2397    0.7094    0.0000 C   0  0  0  0  0  0  0  0  0  0  0  0
    0.8250    0.0013    0.0000 C   0  0  0  0  0  0  0  0  0  0  0  0
    1.2353    0.7170    0.0000 C   0  0  0  0  0  0  0  0  0  0  0  0
    0.8206    1.4302    0.0000 C   0  0  0  0  0  0  0  0  0  0  0  0
   -0.0044    1.4277    0.0000 C   0  0  0  0  0  0  0  0  0  0  0  0
    0.0044   -1.4302    0.0000 C   0  0  0  0  0  0  0  0  0  0  0  0
    0.8294   -1.4277    0.0000 C   0  0  0  0  0  0  0  0  0  0  0  0
    1.2397   -0.7119    0.0000 C   0  0  0  0  0  0  0  0  0  0  0  0
    2.0647   -0.7094    0.0000 C   0  0  0  0  0  0  0  0  0  0  0  0
    2.4750    0.0064    0.0000 C   0  4  0  0  0  0  0  0  0  0  0  0
    2.0603    0.7196    0.0000 C   0  0  0  0  0  0  0  0  0  0  0  0
   -2.4750   -0.0089    0.0000 Br  0  0  0  0  0  0  0  0  0  0  0  0
  1  2  2  0      
  2  3  1  0      
  3  4  2  0      
  4  5  1  0      
  5  6  2  0      
  6  1  1  0      
  4  7  1  0      
  7  8  2  0      
  8  9  1  0      
  9 10  2  0      
 10  5  1  0      
  3 11  1  0      
 11 12  2  0      
 12 13  1  0      
 13  7  1  0      
 13 14  2  0      
 14 15  1  0      
 15 16  2  0      
 16  8  1  0      
  1 17  1  0      
M  RAD  1  15   2
M  END
