# Supplementary material for: Constructing covalent organic nanoarchitectures molecule by molecule via scanning probe manipulation
Source: Nat Chem. 2021 Sep 2;13(11):1133–9. doi: 10.1038/s41557-021-00773-4 (PMC8550974; doi:10.1038/s41557-021-00773-4)
Supplement: Supplementary file 4 [file 41557_2021_773_MOESM3_ESM.mol]

nchem.21020316B-comptrans-TT.mol
  ChemDraw07132114412D

 36 43  0  0  0  0  0  0  0  0999 V2000
   -4.1272    1.7750    0.0000 C   0  0  0  0  0  0  0  0  0  0  0  0
   -4.5381    1.0596    0.0000 C   0  0  0  0  0  0  0  0  0  0  0  0
   -4.1240    0.3460    0.0000 C   0  0  0  0  0  0  0  0  0  0  0  0
   -3.2990    0.3478    0.0000 C   0  0  0  0  0  0  0  0  0  0  0  0
   -2.8881    1.0632    0.0000 C   0  0  0  0  0  0  0  0  0  0  0  0
   -3.3022    1.7768    0.0000 C   0  0  0  0  0  0  0  0  0  0  0  0
   -2.8850   -0.3657    0.0000 C   0  0  0  0  0  0  0  0  0  0  0  0
   -2.0600   -0.3639    0.0000 C   0  0  0  0  0  0  0  0  0  0  0  0
   -1.6490    0.3514    0.0000 C   0  0  0  0  0  0  0  0  0  0  0  0
   -2.0631    1.0650    0.0000 C   0  0  0  0  0  0  0  0  0  0  0  0
   -3.2959   -1.0811    0.0000 C   0  0  0  0  0  0  0  0  0  0  0  0
   -2.8818   -1.7947    0.0000 C   0  0  0  0  0  0  0  0  0  0  0  0
   -2.0568   -1.7929    0.0000 C   0  0  0  0  0  0  0  0  0  0  0  0
   -1.6459   -1.0775    0.0000 C   0  0  0  0  0  0  0  0  0  0  0  0
   -0.8240    0.3532    0.0000 C   0  0  0  0  0  0  0  0  0  0  0  0
   -0.4131    1.0686    0.0000 C   0  0  0  0  0  0  0  0  0  0  0  0
   -0.8272    1.7822    0.0000 C   0  0  0  0  0  0  0  0  0  0  0  0
   -1.6522    1.7804    0.0000 C   0  0  0  0  0  0  0  0  0  0  0  0
    0.4119    1.0704    0.0000 C   0  0  0  0  0  0  0  0  0  0  0  0
    0.8258    0.3568    0.0000 C   0  0  0  0  0  0  0  0  0  0  0  0
    1.6508    0.3589    0.0000 C   0  0  0  0  0  0  0  0  0  0  0  0
    2.0619    1.0747    0.0000 C   0  0  0  0  0  0  0  0  0  0  0  0
    1.6471    1.7883    0.0000 C   0  0  0  0  0  0  0  0  0  0  0  0
    0.8221    1.7862    0.0000 C   0  0  0  0  0  0  0  0  0  0  0  0
    2.0656   -0.3550    0.0000 C   0  0  0  0  0  0  0  0  0  0  0  0
    2.8910   -0.3529    0.0000 C   0  0  0  0  0  0  0  0  0  0  0  0
    3.3020    0.3631    0.0000 C   0  0  0  0  0  0  0  0  0  0  0  0
    2.8873    1.0768    0.0000 C   0  0  0  0  0  0  0  0  0  0  0  0
    4.1274    0.3653    0.0000 C   0  0  0  0  0  0  0  0  0  0  0  0
    4.5381    1.0810    0.0000 C   0  0  0  0  0  0  0  0  0  0  0  0
    4.1238    1.7947    0.0000 C   0  0  0  0  0  0  0  0  0  0  0  0
    3.2984    1.7925    0.0000 C   0  0  0  0  0  0  0  0  0  0  0  0
    1.6547   -1.0709    0.0000 C   0  0  0  0  0  0  0  0  0  0  0  0
    2.0692   -1.7846    0.0000 C   0  0  0  0  0  0  0  0  0  0  0  0
    2.8946   -1.7825    0.0000 C   0  0  0  0  0  0  0  0  0  0  0  0
    3.3055   -1.0666    0.0000 C   0  0  0  0  0  0  0  0  0  0  0  0
  1  2  2  0      
  2  3  1  0      
  3  4  2  0      
  4  5  1  0      
  5  6  2  0      
  6  1  1  0      
  4  7  1  0      
  7  8  2  0      
  8  9  1  0      
  9 10  2  0      
 10  5  1  0      
  7 11  1  0      
 11 12  2  0      
 12 13  1  0      
 13 14  2  0      
 14  8  1  0      
  9 15  1  0      
 15 16  2  0      
 16 17  1  0      
 17 18  2  0      
 18 10  1  0      
 16 19  1  0      
 19 20  2  0      
 20 21  1  0      
 21 22  2  0      
 22 23  1  0      
 23 24  2  0      
 24 19  1  0      
 21 25  1  0      
 25 26  2  0      
 26 27  1  0      
 27 28  2  0      
 28 22  1  0      
 27 29  1  0      
 29 30  2  0      
 30 31  1  0      
 31 32  2  0      
 32 28  1  0      
 25 33  1  0      
 33 34  2  0      
 34 35  1  0      
 35 36  2  0      
 36 26  1  0      
M  END
