# Supplementary material for: Constructing covalent organic nanoarchitectures molecule by molecule via scanning probe manipulation
Source: Nat Chem. 2021 Sep 2;13(11):1133–9. doi: 10.1038/s41557-021-00773-4 (PMC8550974; doi:10.1038/s41557-021-00773-4)
Supplement: Supplementary file 6 [file 41557_2021_773_MOESM5_ESM.mol]

nchem.21020316B-compDBP.mol
  ChemDraw07132114412D

 18 21  0  0  0  0  0  0  0  0999 V2000
   -2.0625   -0.0010    0.0000 C   0  0  0  0  0  0  0  0  0  0  0  0
   -1.6496   -0.7153    0.0000 C   0  0  0  0  0  0  0  0  0  0  0  0
   -0.8246   -0.7149    0.0000 C   0  0  0  0  0  0  0  0  0  0  0  0
   -0.4125   -0.0002    0.0000 C   0  0  0  0  0  0  0  0  0  0  0  0
   -0.8254    0.7141    0.0000 C   0  0  0  0  0  0  0  0  0  0  0  0
   -1.6504    0.7137    0.0000 C   0  0  0  0  0  0  0  0  0  0  0  0
    0.4125    0.0002    0.0000 C   0  0  0  0  0  0  0  0  0  0  0  0
    0.8246    0.7149    0.0000 C   0  0  0  0  0  0  0  0  0  0  0  0
    0.4118    1.4291    0.0000 C   0  0  0  0  0  0  0  0  0  0  0  0
   -0.4132    1.4287    0.0000 C   0  0  0  0  0  0  0  0  0  0  0  0
   -0.4118   -1.4291    0.0000 C   0  0  0  0  0  0  0  0  0  0  0  0
    0.4132   -1.4287    0.0000 C   0  0  0  0  0  0  0  0  0  0  0  0
    0.8254   -0.7141    0.0000 C   0  0  0  0  0  0  0  0  0  0  0  0
    1.6504   -0.7137    0.0000 C   0  0  0  0  0  0  0  0  0  0  0  0
    2.0625    0.0010    0.0000 C   0  0  0  0  0  0  0  0  0  0  0  0
    1.6496    0.7153    0.0000 C   0  0  0  0  0  0  0  0  0  0  0  0
   -2.8875   -0.0014    0.0000 Br  0  0  0  0  0  0  0  0  0  0  0  0
    2.8875    0.0014    0.0000 Br  0  0  0  0  0  0  0  0  0  0  0  0
  1  2  2  0      
  2  3  1  0      
  3  4  2  0      
  4  5  1  0      
  5  6  2  0      
  6  1  1  0      
  4  7  1  0      
  7  8  2  0      
  8  9  1  0      
  9 10  2  0      
 10  5  1  0      
  3 11  1  0      
 11 12  2  0      
 12 13  1  0      
 13  7  1  0      
 13 14  2  0      
 14 15  1  0      
 15 16  2  0      
 16  8  1  0      
  1 17  1  0      
 15 18  1  0      
M  END
