# Supplementary material for: Constructing covalent organic nanoarchitectures molecule by molecule via scanning probe manipulation
Source: Nat Chem. 2021 Sep 2;13(11):1133–9. doi: 10.1038/s41557-021-00773-4 (PMC8550974; doi:10.1038/s41557-021-00773-4)
Supplement: Supplementary file 8 [file 41557_2021_773_MOESM7_ESM.mol]

nchem.21020316B-compd-PPP2radical.mol
  ChemDraw07132114412D

 50 62  0  0  0  0  0  0  0  0999 V2000
   -6.8326   -0.3502    0.0000 C   0  4  0  0  0  0  0  0  0  0  0  0
   -6.4195   -1.0643    0.0000 C   0  0  0  0  0  0  0  0  0  0  0  0
   -5.5945   -1.0636    0.0000 C   0  0  0  0  0  0  0  0  0  0  0  0
   -5.1826   -0.3488    0.0000 C   0  0  0  0  0  0  0  0  0  0  0  0
   -5.5957    0.3653    0.0000 C   0  0  0  0  0  0  0  0  0  0  0  0
   -6.4207    0.3647    0.0000 C   0  0  0  0  0  0  0  0  0  0  0  0
   -5.1814   -1.7777    0.0000 C   0  0  0  0  0  0  0  0  0  0  0  0
   -4.3564   -1.7770    0.0000 C   0  0  0  0  0  0  0  0  0  0  0  0
   -3.9445   -1.0622    0.0000 C   0  0  0  0  0  0  0  0  0  0  0  0
   -4.3576   -0.3481    0.0000 C   0  0  0  0  0  0  0  0  0  0  0  0
   -3.9457    0.3667    0.0000 C   0  0  0  0  0  0  0  0  0  0  0  0
   -4.3588    1.0808    0.0000 C   0  0  0  0  0  0  0  0  0  0  0  0
   -5.1838    1.0802    0.0000 C   0  0  0  0  0  0  0  0  0  0  0  0
   -3.1195   -1.0615    0.0000 C   0  0  0  0  0  0  0  0  0  0  0  0
   -2.7076   -0.3467    0.0000 C   0  0  0  0  0  0  0  0  0  0  0  0
   -3.1207    0.3674    0.0000 C   0  0  0  0  0  0  0  0  0  0  0  0
   -1.8826   -0.3461    0.0000 C   0  0  0  0  0  0  0  0  0  0  0  0
   -1.4692   -1.0600    0.0000 C   0  0  0  0  0  0  0  0  0  0  0  0
   -0.6442   -1.0600    0.0000 C   0  0  0  0  0  0  0  0  0  0  0  0
   -0.2326   -0.3461    0.0000 C   0  0  0  0  0  0  0  0  0  0  0  0
   -0.6442    0.3679    0.0000 C   0  0  0  0  0  0  0  0  0  0  0  0
   -1.4692    0.3679    0.0000 C   0  0  0  0  0  0  0  0  0  0  0  0
    0.5915   -0.3461    0.0000 C   0  0  0  0  0  0  0  0  0  0  0  0
    1.0040    0.3679    0.0000 C   0  0  0  0  0  0  0  0  0  0  0  0
    0.5915    1.0819    0.0000 C   0  0  0  0  0  0  0  0  0  0  0  0
   -0.2326    1.0819    0.0000 C   0  0  0  0  0  0  0  0  0  0  0  0
   -0.2326   -1.7735    0.0000 C   0  0  0  0  0  0  0  0  0  0  0  0
    0.5915   -1.7735    0.0000 C   0  0  0  0  0  0  0  0  0  0  0  0
    1.0031   -1.0600    0.0000 C   0  0  0  0  0  0  0  0  0  0  0  0
    1.8286   -1.0603    0.0000 C   0  0  0  0  0  0  0  0  0  0  0  0
    2.2411   -0.3461    0.0000 C   0  0  0  0  0  0  0  0  0  0  0  0
    1.8286    0.3679    0.0000 C   0  0  0  0  0  0  0  0  0  0  0  0
    3.0476   -0.1744    0.0000 C   0  0  0  0  0  0  0  0  0  0  0  0
    3.1335    0.6457    0.0000 C   0  4  0  0  0  0  0  0  0  0  0  0
    2.3801    0.9808    0.0000 C   0  0  0  0  0  0  0  0  0  0  0  0
    3.8909   -0.5472    0.0000 C   0  0  0  0  0  0  0  0  0  0  0  0
    4.2347   -1.2972    0.0000 C   0  0  0  0  0  0  0  0  0  0  0  0
    5.0560   -1.3744    0.0000 C   0  0  0  0  0  0  0  0  0  0  0  0
    5.5336   -0.7017    0.0000 C   0  0  0  0  0  0  0  0  0  0  0  0
    5.1899    0.0482    0.0000 C   0  0  0  0  0  0  0  0  0  0  0  0
    4.3685    0.1255    0.0000 C   0  0  0  0  0  0  0  0  0  0  0  0
    5.6674    0.7209    0.0000 C   0  0  0  0  0  0  0  0  0  0  0  0
    5.3237    1.4709    0.0000 C   0  0  0  0  0  0  0  0  0  0  0  0
    4.5023    1.5482    0.0000 C   0  0  0  0  0  0  0  0  0  0  0  0
    4.0247    0.8754    0.0000 C   0  0  0  0  0  0  0  0  0  0  0  0
    6.3550   -0.7790    0.0000 C   0  0  0  0  0  0  0  0  0  0  0  0
    6.8326   -0.1063    0.0000 C   0  4  0  0  0  0  0  0  0  0  0  0
    6.4888    0.6437    0.0000 C   0  0  0  0  0  0  0  0  0  0  0  0
    1.7967    1.5642    0.0000 H   0  0  0  0  0  0  0  0  0  0  0  0
    2.5936    1.7777    0.0000 H   0  0  0  0  0  0  0  0  0  0  0  0
  1  2  2  0      
  2  3  1  0      
  3  4  2  0      
  4  5  1  0      
  5  6  2  0      
  6  1  1  0      
  3  7  1  0      
  7  8  2  0      
  8  9  1  0      
  9 10  2  0      
 10  4  1  0      
 10 11  1  0      
 11 12  1  0      
 12 13  2  0      
 13  5  1  0      
  9 14  1  0      
 14 15  2  0      
 15 16  1  0      
 16 11  2  0      
 15 17  1  0      
 17 18  2  0      
 18 19  1  0      
 19 20  2  0      
 20 21  1  0      
 21 22  2  0      
 22 17  1  0      
 20 23  1  0      
 23 24  2  0      
 24 25  1  0      
 25 26  2  0      
 26 21  1  0      
 19 27  1  0      
 27 28  2  0      
 28 29  1  0      
 29 23  1  0      
 29 30  2  0      
 30 31  1  0      
 31 32  2  0      
 32 24  1  0      
 31 33  1  0      
 33 34  1  0      
 34 35  1  0      
 35 32  1  0      
 33 36  2  0      
 36 37  1  0      
 37 38  2  0      
 38 39  1  0      
 39 40  1  0      
 40 41  1  0      
 41 36  1  0      
 40 42  2  0      
 42 43  1  0      
 43 44  2  0      
 44 45  1  0      
 45 41  2  0      
 39 46  2  0      
 46 47  1  0      
 47 48  2  0      
 48 42  1  0      
 34 45  1  0      
 35 49  1  0      
 35 50  1  0      
M  RAD  3   1   2  34   2  47   2
M  END
