# Supplementary material for: Constructing covalent organic nanoarchitectures molecule by molecule via scanning probe manipulation
Source: Nat Chem. 2021 Sep 2;13(11):1133–9. doi: 10.1038/s41557-021-00773-4 (PMC8550974; doi:10.1038/s41557-021-00773-4)
Supplement: Supplementary file 10 [file 41557_2021_773_MOESM9_ESM.mol]

nchem.21020316B-compIT.mol
  ChemDraw07132114412D

 19 22  0  0  0  0  0  0  0  0999 V2000
    2.0617    1.7874    0.0000 C   0  0  0  0  0  0  0  0  0  0  0  0
    2.4750    1.0734    0.0000 C   0  0  0  0  0  0  0  0  0  0  0  0
    2.0633    0.3584    0.0000 C   0  0  0  0  0  0  0  0  0  0  0  0
    1.2383    0.3575    0.0000 C   0  0  0  0  0  0  0  0  0  0  0  0
    0.8250    1.0715    0.0000 C   0  0  0  0  0  0  0  0  0  0  0  0
    1.2367    1.7864    0.0000 C   0  0  0  0  0  0  0  0  0  0  0  0
    0.8266   -0.3575    0.0000 C   0  0  0  0  0  0  0  0  0  0  0  0
    0.0016   -0.3584    0.0000 C   0  0  0  0  0  0  0  0  0  0  0  0
   -0.4117    0.3556    0.0000 C   0  0  0  0  0  0  0  0  0  0  0  0
    0.0000    1.0705    0.0000 C   0  0  0  0  0  0  0  0  0  0  0  0
    1.2399   -1.0715    0.0000 C   0  0  0  0  0  0  0  0  0  0  0  0
    0.8283   -1.7864    0.0000 C   0  0  0  0  0  0  0  0  0  0  0  0
    0.0033   -1.7874    0.0000 C   0  0  0  0  0  0  0  0  0  0  0  0
   -0.4101   -1.0734    0.0000 C   0  0  0  0  0  0  0  0  0  0  0  0
   -1.2367    0.3546    0.0000 C   0  0  0  0  0  0  0  0  0  0  0  0
   -1.6500    1.0686    0.0000 C   0  0  0  0  0  0  0  0  0  0  0  0
   -1.2383    1.7836    0.0000 C   0  0  0  0  0  0  0  0  0  0  0  0
   -0.4133    1.7845    0.0000 C   0  0  0  0  0  0  0  0  0  0  0  0
   -2.4750    1.0677    0.0000 I   0  0  0  0  0  0  0  0  0  0  0  0
  1  2  2  0      
  2  3  1  0      
  3  4  2  0      
  4  5  1  0      
  5  6  2  0      
  6  1  1  0      
  4  7  1  0      
  7  8  2  0      
  8  9  1  0      
  9 10  2  0      
 10  5  1  0      
  7 11  1  0      
 11 12  2  0      
 12 13  1  0      
 13 14  2  0      
 14  8  1  0      
  9 15  1  0      
 15 16  2  0      
 16 17  1  0      
 17 18  2  0      
 18 10  1  0      
 16 19  1  0      
M  END
