# Supplementary material for: Constructing covalent organic nanoarchitectures molecule by molecule via scanning probe manipulation
Source: Nat Chem. 2021 Sep 2;13(11):1133–9. doi: 10.1038/s41557-021-00773-4 (PMC8550974; doi:10.1038/s41557-021-00773-4)
Supplement: Supplementary file 12 [file 41557_2021_773_MOESM11_ESM.mol]

nchem.21020316B-compP2radical.mol
  ChemDraw07132114412D

 16 19  0  0  0  0  0  0  0  0999 V2000
   -2.0625   -0.0110    0.0000 C   0  4  0  0  0  0  0  0  0  0  0  0
   -1.6462   -0.7232    0.0000 C   0  0  0  0  0  0  0  0  0  0  0  0
   -0.8212   -0.7189    0.0000 C   0  0  0  0  0  0  0  0  0  0  0  0
   -0.4125   -0.0022    0.0000 C   0  0  0  0  0  0  0  0  0  0  0  0
   -0.8288    0.7101    0.0000 C   0  0  0  0  0  0  0  0  0  0  0  0
   -1.6538    0.7057    0.0000 C   0  0  0  0  0  0  0  0  0  0  0  0
    0.4125    0.0022    0.0000 C   0  0  0  0  0  0  0  0  0  0  0  0
    0.8212    0.7189    0.0000 C   0  0  0  0  0  0  0  0  0  0  0  0
    0.4049    1.4311    0.0000 C   0  0  0  0  0  0  0  0  0  0  0  0
   -0.4201    1.4267    0.0000 C   0  0  0  0  0  0  0  0  0  0  0  0
   -0.4049   -1.4311    0.0000 C   0  0  0  0  0  0  0  0  0  0  0  0
    0.4201   -1.4267    0.0000 C   0  0  0  0  0  0  0  0  0  0  0  0
    0.8288   -0.7101    0.0000 C   0  0  0  0  0  0  0  0  0  0  0  0
    1.6538   -0.7057    0.0000 C   0  0  0  0  0  0  0  0  0  0  0  0
    2.0625    0.0110    0.0000 C   0  4  0  0  0  0  0  0  0  0  0  0
    1.6462    0.7232    0.0000 C   0  0  0  0  0  0  0  0  0  0  0  0
  1  2  2  0      
  2  3  1  0      
  3  4  2  0      
  4  5  1  0      
  5  6  2  0      
  6  1  1  0      
  4  7  1  0      
  7  8  2  0      
  8  9  1  0      
  9 10  2  0      
 10  5  1  0      
  3 11  1  0      
 11 12  2  0      
 12 13  1  0      
 13  7  1  0      
 13 14  2  0      
 14 15  1  0      
 15 16  2  0      
 16  8  1  0      
M  RAD  2   1   2  15   2
M  END
