# Supplementary material for: Constructing covalent organic nanoarchitectures molecule by molecule via scanning probe manipulation
Source: Nat Chem. 2021 Sep 2;13(11):1133–9. doi: 10.1038/s41557-021-00773-4 (PMC8550974; doi:10.1038/s41557-021-00773-4)
Supplement: Supplementary file 14 [file 41557_2021_773_MOESM13_ESM.mol]

nchem.21020316B-compPP2radical.mol
  ChemDraw07132114412D

 32 39  0  0  0  0  0  0  0  0999 V2000
   -4.5381    0.0032    0.0000 C   0  4  0  0  0  0  0  0  0  0  0  0
   -4.1261   -0.7116    0.0000 C   0  0  0  0  0  0  0  0  0  0  0  0
   -3.3011   -0.7122    0.0000 C   0  0  0  0  0  0  0  0  0  0  0  0
   -2.8881    0.0019    0.0000 C   0  0  0  0  0  0  0  0  0  0  0  0
   -3.3001    0.7167    0.0000 C   0  0  0  0  0  0  0  0  0  0  0  0
   -4.1251    0.7173    0.0000 C   0  0  0  0  0  0  0  0  0  0  0  0
   -2.0631    0.0013    0.0000 C   0  0  0  0  0  0  0  0  0  0  0  0
   -1.6501    0.7155    0.0000 C   0  0  0  0  0  0  0  0  0  0  0  0
   -2.0620    1.4302    0.0000 C   0  0  0  0  0  0  0  0  0  0  0  0
   -2.8870    1.4309    0.0000 C   0  0  0  0  0  0  0  0  0  0  0  0
   -2.8892   -1.4270    0.0000 C   0  0  0  0  0  0  0  0  0  0  0  0
   -2.0642   -1.4276    0.0000 C   0  0  0  0  0  0  0  0  0  0  0  0
   -1.6511   -0.7135    0.0000 C   0  0  0  0  0  0  0  0  0  0  0  0
   -0.8261   -0.7141    0.0000 C   0  0  0  0  0  0  0  0  0  0  0  0
   -0.4131    0.0001    0.0000 C   0  0  0  0  0  0  0  0  0  0  0  0
   -0.8251    0.7149    0.0000 C   0  0  0  0  0  0  0  0  0  0  0  0
    0.4119   -0.0005    0.0000 C   0  0  0  0  0  0  0  0  0  0  0  0
    0.8236   -0.7155    0.0000 C   0  0  0  0  0  0  0  0  0  0  0  0
    1.6486   -0.7155    0.0000 C   0  0  0  0  0  0  0  0  0  0  0  0
    2.0619   -0.0005    0.0000 C   0  0  0  0  0  0  0  0  0  0  0  0
    1.6486    0.7144    0.0000 C   0  0  0  0  0  0  0  0  0  0  0  0
    0.8236    0.7144    0.0000 C   0  0  0  0  0  0  0  0  0  0  0  0
    2.8877   -0.0005    0.0000 C   0  0  0  0  0  0  0  0  0  0  0  0
    3.3002    0.7144    0.0000 C   0  0  0  0  0  0  0  0  0  0  0  0
    2.8877    1.4293    0.0000 C   0  0  0  0  0  0  0  0  0  0  0  0
    2.0619    1.4293    0.0000 C   0  0  0  0  0  0  0  0  0  0  0  0
    2.0619   -1.4309    0.0000 C   0  0  0  0  0  0  0  0  0  0  0  0
    2.8877   -1.4309    0.0000 C   0  0  0  0  0  0  0  0  0  0  0  0
    3.3010   -0.7155    0.0000 C   0  0  0  0  0  0  0  0  0  0  0  0
    4.1256   -0.7152    0.0000 C   0  0  0  0  0  0  0  0  0  0  0  0
    4.5381   -0.0005    0.0000 C   0  4  0  0  0  0  0  0  0  0  0  0
    4.1256    0.7144    0.0000 C   0  0  0  0  0  0  0  0  0  0  0  0
  1  2  2  0      
  2  3  1  0      
  3  4  2  0      
  4  5  1  0      
  5  6  2  0      
  6  1  1  0      
  4  7  1  0      
  7  8  2  0      
  8  9  1  0      
  9 10  2  0      
 10  5  1  0      
  3 11  1  0      
 11 12  2  0      
 12 13  1  0      
 13  7  1  0      
 13 14  2  0      
 14 15  1  0      
 15 16  2  0      
 16  8  1  0      
 15 17  1  0      
 17 18  2  0      
 18 19  1  0      
 19 20  2  0      
 20 21  1  0      
 21 22  2  0      
 22 17  1  0      
 20 23  1  0      
 23 24  2  0      
 24 25  1  0      
 25 26  2  0      
 26 21  1  0      
 19 27  1  0      
 27 28  2  0      
 28 29  1  0      
 29 23  1  0      
 29 30  2  0      
 30 31  1  0      
 31 32  2  0      
 32 24  1  0      
M  RAD  2   1   2  31   2
M  END
