# Supplementary material for: Constructing covalent organic nanoarchitectures molecule by molecule via scanning probe manipulation
Source: Nat Chem. 2021 Sep 2;13(11):1133–9. doi: 10.1038/s41557-021-00773-4 (PMC8550974; doi:10.1038/s41557-021-00773-4)
Supplement: Supplementary file 16 [file 41557_2021_773_MOESM15_ESM.mol]

nchem.21020316B-compPPP2radical.mol
  ChemDraw07132114412D

 48 59  0  0  0  0  0  0  0  0999 V2000
   -7.0131    0.0032    0.0000 C   0  4  0  0  0  0  0  0  0  0  0  0
   -6.6012   -0.7116    0.0000 C   0  0  0  0  0  0  0  0  0  0  0  0
   -5.7762   -0.7122    0.0000 C   0  0  0  0  0  0  0  0  0  0  0  0
   -5.3631    0.0019    0.0000 C   0  0  0  0  0  0  0  0  0  0  0  0
   -5.7751    0.7167    0.0000 C   0  0  0  0  0  0  0  0  0  0  0  0
   -6.6001    0.7173    0.0000 C   0  0  0  0  0  0  0  0  0  0  0  0
   -4.5382    0.0013    0.0000 C   0  0  0  0  0  0  0  0  0  0  0  0
   -4.1251    0.7155    0.0000 C   0  0  0  0  0  0  0  0  0  0  0  0
   -4.5371    1.4302    0.0000 C   0  0  0  0  0  0  0  0  0  0  0  0
   -5.3621    1.4309    0.0000 C   0  0  0  0  0  0  0  0  0  0  0  0
   -5.3642   -1.4270    0.0000 C   0  0  0  0  0  0  0  0  0  0  0  0
   -4.5392   -1.4276    0.0000 C   0  0  0  0  0  0  0  0  0  0  0  0
   -4.1262   -0.7135    0.0000 C   0  0  0  0  0  0  0  0  0  0  0  0
   -3.3012   -0.7141    0.0000 C   0  0  0  0  0  0  0  0  0  0  0  0
   -2.8882    0.0001    0.0000 C   0  0  0  0  0  0  0  0  0  0  0  0
   -3.3001    0.7149    0.0000 C   0  0  0  0  0  0  0  0  0  0  0  0
   -2.0632   -0.0005    0.0000 C   0  0  0  0  0  0  0  0  0  0  0  0
   -1.6515   -0.7155    0.0000 C   0  0  0  0  0  0  0  0  0  0  0  0
   -0.8265   -0.7155    0.0000 C   0  0  0  0  0  0  0  0  0  0  0  0
   -0.4132   -0.0005    0.0000 C   0  0  0  0  0  0  0  0  0  0  0  0
   -0.8265    0.7144    0.0000 C   0  0  0  0  0  0  0  0  0  0  0  0
   -1.6515    0.7144    0.0000 C   0  0  0  0  0  0  0  0  0  0  0  0
    0.4126   -0.0005    0.0000 C   0  0  0  0  0  0  0  0  0  0  0  0
    0.8251    0.7144    0.0000 C   0  0  0  0  0  0  0  0  0  0  0  0
    0.4126    1.4293    0.0000 C   0  0  0  0  0  0  0  0  0  0  0  0
   -0.4132    1.4293    0.0000 C   0  0  0  0  0  0  0  0  0  0  0  0
   -0.4132   -1.4309    0.0000 C   0  0  0  0  0  0  0  0  0  0  0  0
    0.4126   -1.4309    0.0000 C   0  0  0  0  0  0  0  0  0  0  0  0
    0.8259   -0.7155    0.0000 C   0  0  0  0  0  0  0  0  0  0  0  0
    1.6505   -0.7152    0.0000 C   0  0  0  0  0  0  0  0  0  0  0  0
    2.0630   -0.0005    0.0000 C   0  0  0  0  0  0  0  0  0  0  0  0
    1.6505    0.7144    0.0000 C   0  0  0  0  0  0  0  0  0  0  0  0
    2.8880   -0.0006    0.0000 C   0  0  0  0  0  0  0  0  0  0  0  0
    3.3005   -0.7151    0.0000 C   0  0  0  0  0  0  0  0  0  0  0  0
    4.1255   -0.7151    0.0000 C   0  0  0  0  0  0  0  0  0  0  0  0
    4.5380   -0.0006    0.0000 C   0  0  0  0  0  0  0  0  0  0  0  0
    4.1255    0.7139    0.0000 C   0  0  0  0  0  0  0  0  0  0  0  0
    3.3005    0.7139    0.0000 C   0  0  0  0  0  0  0  0  0  0  0  0
    5.3631   -0.0006    0.0000 C   0  0  0  0  0  0  0  0  0  0  0  0
    5.7756    0.7139    0.0000 C   0  0  0  0  0  0  0  0  0  0  0  0
    5.3631    1.4284    0.0000 C   0  0  0  0  0  0  0  0  0  0  0  0
    4.5380    1.4284    0.0000 C   0  0  0  0  0  0  0  0  0  0  0  0
    4.5380   -1.4297    0.0000 C   0  0  0  0  0  0  0  0  0  0  0  0
    5.3631   -1.4297    0.0000 C   0  0  0  0  0  0  0  0  0  0  0  0
    5.7757   -0.7151    0.0000 C   0  0  0  0  0  0  0  0  0  0  0  0
    6.6006   -0.7151    0.0000 C   0  0  0  0  0  0  0  0  0  0  0  0
    7.0131   -0.0006    0.0000 C   0  4  0  0  0  0  0  0  0  0  0  0
    6.6006    0.7139    0.0000 C   0  0  0  0  0  0  0  0  0  0  0  0
  1  2  2  0      
  2  3  1  0      
  3  4  2  0      
  4  5  1  0      
  5  6  2  0      
  6  1  1  0      
  4  7  1  0      
  7  8  2  0      
  8  9  1  0      
  9 10  2  0      
 10  5  1  0      
  3 11  1  0      
 11 12  2  0      
 12 13  1  0      
 13  7  1  0      
 13 14  2  0      
 14 15  1  0      
 15 16  2  0      
 16  8  1  0      
 15 17  1  0      
 17 18  2  0      
 18 19  1  0      
 19 20  2  0      
 20 21  1  0      
 21 22  2  0      
 22 17  1  0      
 20 23  1  0      
 23 24  2  0      
 24 25  1  0      
 25 26  2  0      
 26 21  1  0      
 19 27  1  0      
 27 28  2  0      
 28 29  1  0      
 29 23  1  0      
 29 30  2  0      
 30 31  1  0      
 31 32  2  0      
 32 24  1  0      
 31 33  1  0      
 33 34  2  0      
 34 35  1  0      
 35 36  2  0      
 36 37  1  0      
 37 38  2  0      
 38 33  1  0      
 36 39  1  0      
 39 40  2  0      
 40 41  1  0      
 41 42  2  0      
 42 37  1  0      
 35 43  1  0      
 43 44  2  0      
 44 45  1  0      
 45 39  1  0      
 45 46  2  0      
 46 47  1  0      
 47 48  2  0      
 48 40  1  0      
M  RAD  2   1   2  47   2
M  END
