# Supplementary material for: Constructing covalent organic nanoarchitectures molecule by molecule via scanning probe manipulation
Source: Nat Chem. 2021 Sep 2;13(11):1133–9. doi: 10.1038/s41557-021-00773-4 (PMC8550974; doi:10.1038/s41557-021-00773-4)
Supplement: Supplementary file 18 [file 41557_2021_773_MOESM17_ESM.mol]

nchem.21020316B-compTPPradical.mol
  ChemDraw07132114412D

 50 61  0  0  0  0  0  0  0  0999 V2000
   -6.6000    1.4300    0.0000 C   0  0  0  0  0  0  0  0  0  0  0  0
   -7.0128    0.7156    0.0000 C   0  0  0  0  0  0  0  0  0  0  0  0
   -6.6006    0.0010    0.0000 C   0  0  0  0  0  0  0  0  0  0  0  0
   -5.7756    0.0007    0.0000 C   0  0  0  0  0  0  0  0  0  0  0  0
   -5.3628    0.7150    0.0000 C   0  0  0  0  0  0  0  0  0  0  0  0
   -5.7751    1.4296    0.0000 C   0  0  0  0  0  0  0  0  0  0  0  0
   -5.3634   -0.7139    0.0000 C   0  0  0  0  0  0  0  0  0  0  0  0
   -4.5384   -0.7142    0.0000 C   0  0  0  0  0  0  0  0  0  0  0  0
   -4.1256    0.0001    0.0000 C   0  0  0  0  0  0  0  0  0  0  0  0
   -4.5378    0.7147    0.0000 C   0  0  0  0  0  0  0  0  0  0  0  0
   -5.7761   -1.4282    0.0000 C   0  0  0  0  0  0  0  0  0  0  0  0
   -5.3639   -2.1429    0.0000 C   0  0  0  0  0  0  0  0  0  0  0  0
   -4.5389   -2.1432    0.0000 C   0  0  0  0  0  0  0  0  0  0  0  0
   -4.1261   -1.4289    0.0000 C   0  0  0  0  0  0  0  0  0  0  0  0
   -3.3006   -0.0002    0.0000 C   0  0  0  0  0  0  0  0  0  0  0  0
   -2.8878    0.7141    0.0000 C   0  0  0  0  0  0  0  0  0  0  0  0
   -3.3001    1.4287    0.0000 C   0  0  0  0  0  0  0  0  0  0  0  0
   -4.1251    1.4290    0.0000 C   0  0  0  0  0  0  0  0  0  0  0  0
   -2.0628    0.7138    0.0000 C   0  0  0  0  0  0  0  0  0  0  0  0
   -1.6507   -0.0009    0.0000 C   0  0  0  0  0  0  0  0  0  0  0  0
   -0.8257   -0.0009    0.0000 C   0  0  0  0  0  0  0  0  0  0  0  0
   -0.4128    0.7138    0.0000 C   0  0  0  0  0  0  0  0  0  0  0  0
   -0.8257    1.4285    0.0000 C   0  0  0  0  0  0  0  0  0  0  0  0
   -1.6507    1.4285    0.0000 C   0  0  0  0  0  0  0  0  0  0  0  0
    0.4126    0.7138    0.0000 C   0  0  0  0  0  0  0  0  0  0  0  0
    0.8251    1.4285    0.0000 C   0  0  0  0  0  0  0  0  0  0  0  0
    0.4126    2.1432    0.0000 C   0  0  0  0  0  0  0  0  0  0  0  0
   -0.4128    2.1432    0.0000 C   0  0  0  0  0  0  0  0  0  0  0  0
   -0.4128   -0.7159    0.0000 C   0  0  0  0  0  0  0  0  0  0  0  0
    0.4126   -0.7159    0.0000 C   0  0  0  0  0  0  0  0  0  0  0  0
    0.8255   -0.0009    0.0000 C   0  0  0  0  0  0  0  0  0  0  0  0
    1.6503   -0.0008    0.0000 C   0  0  0  0  0  0  0  0  0  0  0  0
    2.0628    0.7138    0.0000 C   0  0  0  0  0  0  0  0  0  0  0  0
    1.6503    1.4285    0.0000 C   0  0  0  0  0  0  0  0  0  0  0  0
    2.8878    0.7137    0.0000 C   0  0  0  0  0  0  0  0  0  0  0  0
    3.3002   -0.0008    0.0000 C   0  0  0  0  0  0  0  0  0  0  0  0
    4.1252   -0.0008    0.0000 C   0  0  0  0  0  0  0  0  0  0  0  0
    4.5378    0.7137    0.0000 C   0  0  0  0  0  0  0  0  0  0  0  0
    4.1252    1.4282    0.0000 C   0  0  0  0  0  0  0  0  0  0  0  0
    3.3002    1.4282    0.0000 C   0  0  0  0  0  0  0  0  0  0  0  0
    5.3628    0.7137    0.0000 C   0  0  0  0  0  0  0  0  0  0  0  0
    5.7753    1.4282    0.0000 C   0  0  0  0  0  0  0  0  0  0  0  0
    5.3628    2.1427    0.0000 C   0  0  0  0  0  0  0  0  0  0  0  0
    4.5378    2.1427    0.0000 C   0  0  0  0  0  0  0  0  0  0  0  0
    4.5378   -0.7153    0.0000 C   0  0  0  0  0  0  0  0  0  0  0  0
    5.3628   -0.7153    0.0000 C   0  0  0  0  0  0  0  0  0  0  0  0
    5.7753   -0.0008    0.0000 C   0  0  0  0  0  0  0  0  0  0  0  0
    6.6003   -0.0007    0.0000 C   0  0  0  0  0  0  0  0  0  0  0  0
    7.0128    0.7137    0.0000 C   0  4  0  0  0  0  0  0  0  0  0  0
    6.6003    1.4282    0.0000 C   0  0  0  0  0  0  0  0  0  0  0  0
  1  2  2  0      
  2  3  1  0      
  3  4  2  0      
  4  5  1  0      
  5  6  2  0      
  6  1  1  0      
  4  7  1  0      
  7  8  2  0      
  8  9  1  0      
  9 10  2  0      
 10  5  1  0      
  7 11  1  0      
 11 12  2  0      
 12 13  1  0      
 13 14  2  0      
 14  8  1  0      
  9 15  1  0      
 15 16  2  0      
 16 17  1  0      
 17 18  2  0      
 18 10  1  0      
 16 19  1  0      
 19 20  2  0      
 20 21  1  0      
 21 22  2  0      
 22 23  1  0      
 23 24  2  0      
 24 19  1  0      
 22 25  1  0      
 25 26  2  0      
 26 27  1  0      
 27 28  2  0      
 28 23  1  0      
 21 29  1  0      
 29 30  2  0      
 30 31  1  0      
 31 25  1  0      
 31 32  2  0      
 32 33  1  0      
 33 34  2  0      
 34 26  1  0      
 33 35  1  0      
 35 36  2  0      
 36 37  1  0      
 37 38  2  0      
 38 39  1  0      
 39 40  2  0      
 40 35  1  0      
 38 41  1  0      
 41 42  2  0      
 42 43  1  0      
 43 44  2  0      
 44 39  1  0      
 37 45  1  0      
 45 46  2  0      
 46 47  1  0      
 47 41  1  0      
 47 48  2  0      
 48 49  1  0      
 49 50  2  0      
 50 42  1  0      
M  RAD  1  49   2
M  END
