# Supplementary material for: Constructing covalent organic nanoarchitectures molecule by molecule via scanning probe manipulation
Source: Nat Chem. 2021 Sep 2;13(11):1133–9. doi: 10.1038/s41557-021-00773-4 (PMC8550974; doi:10.1038/s41557-021-00773-4)
Supplement: Supplementary file 22 [file 41557_2021_773_MOESM21_ESM.mol]

nchem.21020316B-compTradical.mol
  ChemDraw07132114412D

 18 21  0  0  0  0  0  0  0  0999 V2000
    1.6501    1.7857    0.0000 C   0  0  0  0  0  0  0  0  0  0  0  0
    2.0625    1.0712    0.0000 C   0  0  0  0  0  0  0  0  0  0  0  0
    1.6499    0.3568    0.0000 C   0  0  0  0  0  0  0  0  0  0  0  0
    0.8249    0.3569    0.0000 C   0  0  0  0  0  0  0  0  0  0  0  0
    0.4125    1.0715    0.0000 C   0  0  0  0  0  0  0  0  0  0  0  0
    0.8251    1.7859    0.0000 C   0  0  0  0  0  0  0  0  0  0  0  0
    0.4122   -0.3574    0.0000 C   0  0  0  0  0  0  0  0  0  0  0  0
   -0.4128   -0.3573    0.0000 C   0  0  0  0  0  0  0  0  0  0  0  0
   -0.8251    0.3573    0.0000 C   0  0  0  0  0  0  0  0  0  0  0  0
   -0.4125    1.0717    0.0000 C   0  0  0  0  0  0  0  0  0  0  0  0
    0.8246   -1.0720    0.0000 C   0  0  0  0  0  0  0  0  0  0  0  0
    0.4119   -1.7864    0.0000 C   0  0  0  0  0  0  0  0  0  0  0  0
   -0.4131   -1.7862    0.0000 C   0  0  0  0  0  0  0  0  0  0  0  0
   -0.8254   -1.0717    0.0000 C   0  0  0  0  0  0  0  0  0  0  0  0
   -1.6501    0.3574    0.0000 C   0  0  0  0  0  0  0  0  0  0  0  0
   -2.0625    1.0720    0.0000 C   0  4  0  0  0  0  0  0  0  0  0  0
   -1.6499    1.7864    0.0000 C   0  0  0  0  0  0  0  0  0  0  0  0
   -0.8249    1.7862    0.0000 C   0  0  0  0  0  0  0  0  0  0  0  0
  1  2  2  0      
  2  3  1  0      
  3  4  2  0      
  4  5  1  0      
  5  6  2  0      
  6  1  1  0      
  4  7  1  0      
  7  8  2  0      
  8  9  1  0      
  9 10  2  0      
 10  5  1  0      
  7 11  1  0      
 11 12  2  0      
 12 13  1  0      
 13 14  2  0      
 14  8  1  0      
  9 15  1  0      
 15 16  2  0      
 16 17  1  0      
 17 18  2  0      
 18 10  1  0      
M  RAD  1  16   2
M  END
