# Supplementary material for: Constructing covalent organic nanoarchitectures molecule by molecule via scanning probe manipulation
Source: Nat Chem. 2021 Sep 2;13(11):1133–9. doi: 10.1038/s41557-021-00773-4 (PMC8550974; doi:10.1038/s41557-021-00773-4)
Supplement: Supplementary file 24 [file 41557_2021_773_MOESM23_ESM.mol]

nchem.21020316B-compcis-TT.mol
  ChemDraw07132114412D

 36 43  0  0  0  0  0  0  0  0999 V2000
   -4.1243   -0.7193    0.0000 C   0  0  0  0  0  0  0  0  0  0  0  0
   -4.5378   -0.0054    0.0000 C   0  0  0  0  0  0  0  0  0  0  0  0
   -4.1263    0.7097    0.0000 C   0  0  0  0  0  0  0  0  0  0  0  0
   -3.3013    0.7108    0.0000 C   0  0  0  0  0  0  0  0  0  0  0  0
   -2.8878   -0.0031    0.0000 C   0  0  0  0  0  0  0  0  0  0  0  0
   -3.2993   -0.7181    0.0000 C   0  0  0  0  0  0  0  0  0  0  0  0
   -2.8898    1.4259    0.0000 C   0  0  0  0  0  0  0  0  0  0  0  0
   -2.0648    1.4270    0.0000 C   0  0  0  0  0  0  0  0  0  0  0  0
   -1.6513    0.7131    0.0000 C   0  0  0  0  0  0  0  0  0  0  0  0
   -2.0628   -0.0020    0.0000 C   0  0  0  0  0  0  0  0  0  0  0  0
   -3.3033    2.1397    0.0000 C   0  0  0  0  0  0  0  0  0  0  0  0
   -2.8917    2.8548    0.0000 C   0  0  0  0  0  0  0  0  0  0  0  0
   -2.0667    2.8559    0.0000 C   0  0  0  0  0  0  0  0  0  0  0  0
   -1.6533    2.1420    0.0000 C   0  0  0  0  0  0  0  0  0  0  0  0
   -0.8263    0.7142    0.0000 C   0  0  0  0  0  0  0  0  0  0  0  0
   -0.4128    0.0003    0.0000 C   0  0  0  0  0  0  0  0  0  0  0  0
   -0.8243   -0.7147    0.0000 C   0  0  0  0  0  0  0  0  0  0  0  0
   -1.6493   -0.7158    0.0000 C   0  0  0  0  0  0  0  0  0  0  0  0
    0.4122    0.0015    0.0000 C   0  0  0  0  0  0  0  0  0  0  0  0
    0.8236    0.7166    0.0000 C   0  0  0  0  0  0  0  0  0  0  0  0
    1.6486    0.7174    0.0000 C   0  0  0  0  0  0  0  0  0  0  0  0
    2.0622    0.0031    0.0000 C   0  0  0  0  0  0  0  0  0  0  0  0
    1.6500   -0.7120    0.0000 C   0  0  0  0  0  0  0  0  0  0  0  0
    0.8250   -0.7128    0.0000 C   0  0  0  0  0  0  0  0  0  0  0  0
    2.8876    0.0039    0.0000 C   0  0  0  0  0  0  0  0  0  0  0  0
    3.3008   -0.7103    0.0000 C   0  0  0  0  0  0  0  0  0  0  0  0
    2.8890   -1.4255    0.0000 C   0  0  0  0  0  0  0  0  0  0  0  0
    2.0636   -1.4263    0.0000 C   0  0  0  0  0  0  0  0  0  0  0  0
    3.2994    0.7190    0.0000 C   0  0  0  0  0  0  0  0  0  0  0  0
    4.1246    0.7198    0.0000 C   0  0  0  0  0  0  0  0  0  0  0  0
    4.5378    0.0056    0.0000 C   0  0  0  0  0  0  0  0  0  0  0  0
    4.1260   -0.7095    0.0000 C   0  0  0  0  0  0  0  0  0  0  0  0
    3.3024   -2.1399    0.0000 C   0  0  0  0  0  0  0  0  0  0  0  0
    2.8905   -2.8551    0.0000 C   0  0  0  0  0  0  0  0  0  0  0  0
    2.0651   -2.8559    0.0000 C   0  0  0  0  0  0  0  0  0  0  0  0
    1.6516   -2.1415    0.0000 C   0  0  0  0  0  0  0  0  0  0  0  0
  1  2  2  0      
  2  3  1  0      
  3  4  2  0      
  4  5  1  0      
  5  6  2  0      
  6  1  1  0      
  4  7  1  0      
  7  8  2  0      
  8  9  1  0      
  9 10  2  0      
 10  5  1  0      
  7 11  1  0      
 11 12  2  0      
 12 13  1  0      
 13 14  2  0      
 14  8  1  0      
  9 15  1  0      
 15 16  2  0      
 16 17  1  0      
 17 18  2  0      
 18 10  1  0      
 16 19  1  0      
 19 20  2  0      
 20 21  1  0      
 21 22  2  0      
 22 23  1  0      
 23 24  2  0      
 24 19  1  0      
 22 25  1  0      
 25 26  2  0      
 26 27  1  0      
 27 28  2  0      
 28 23  1  0      
 25 29  1  0      
 29 30  2  0      
 30 31  1  0      
 31 32  2  0      
 32 26  1  0      
 27 33  1  0      
 33 34  2  0      
 34 35  1  0      
 35 36  2  0      
 36 28  1  0      
M  END
